# Supplementary material for: Functional analysis of granulocyte and monocyte subpopulations in neonates
Source: Mol Cell Pediatr. 2019 Nov 28;6:5. doi: 10.1186/s40348-019-0092-y (PMC6884604; doi:10.1186/s40348-019-0092-y)
Supplement: Supplementary file 1 — Additional file 1: Table S1. Characteristics of analysed populations for activation and burst measurements in comparison to healthy young adults. Values presented as mean ± SD [file 40348_2019_92_MOESM1_ESM.xlsx]

## Sheet: Table 1
Method	Characteristics for granulocyte burst		Method	Characteristics for granulocyte and monocyte subpopulations
characteristic	Study group (n= 13)	Control group (n=11)	characteristic	Study group (n= 11)	Control group (n=10)
Sex			Sex
female – no. (%)	8 (61.5)	6 (54,5)	female – no. (%)	4 (36,4)	8 (0,8)
male – no. (%)	5 (38.5)	5 (45,5)	male – no. (%)	7 (63,6)	2 (0,2)
Age – years			Age – years
mean (SD)		25 (6,4)	mean (SD)		23,5 (4,9)
Gestational age - weeks post menstruationem			Gestational age - weeks post menstruationem
mean (SD)	38+4 (0+6)		mean (SD)	39+2 (1+2)
Birth weight - grams			Birth weight - grams
mean (SD)	3481.5 (261.4)		mean (SD)	3528,64 (612,34)
Birth size - cm			Birth size- cm
mean (SD)	50.9 (2.0)		mean (SD)	51 (1,9)
Mode of delivery			Mode of delivery
spontaneous - no. (%)	5 (38.5)		spontaneous - no. (%)	1 (9,1)
primary cesarean section - no. (%)	8 (61.5)		primary cesarean section - no. (%)	9 (81,8)
secondary cesarean section - no. (%)	0 (0)		secondary cesarean section - no. (%)	1 (9,1)
APGAR-Score at			APGAR-Score at
- 1 min			- 1 min
mean (SD)	8.8 (0.7)		mean (SD)	8,63 (0,9)
- 5 min			- 5 min
mean (SD)	9.7 (0.6)		mean (SD)	9,36 (0,5)
- 10 min			- 10 min
mean (SD)	9.9 (0.3)		mean (SD)	9,91 (0,3)
pH of arterial cord blood			pH of arterial cord blood
mean (SD)	7.29 (0.1)		mean (SD)	7,31 (0,06)
pH of venous cord blood			pH of venous cord blood
mean (SD)	7.38 (0.03)		mean (SD)	7,37 (0,02)
